# Supplementary material for: Identifying performance indicators to measure overall performance of telephone triage – a scoping review
Source: Scand J Prim Health Care. 2024 Feb 7;42(1):38–50. doi: 10.1080/02813432.2023.2283188 (PMC10851803; doi:10.1080/02813432.2023.2283188)
Supplement: Supplemental Material [file IPRI_A_2283188_SM0851.xlsx]

## Sheet: included articles
Year	Reference	Type of study	Country	Patient Experience		Health outcomes		Per Capita Costs	Identified indicators
				Service accessibility	Patient opinion of the quality of the service	Effectiveness and safety	Patient-relevant outcomes	Costs per case treated
2015	Andersson & Ronald 2015	Observational study	United Kingdom				x	x	Patient age, time and date of the call; triage outcome; type of follow-up visits; profession of a call-handler
2020	Boggan et al. 2020	Systematic literature review*	USA	x		x			Utilization of PC and ED visits; frequency of arrival calls;profession of a call-handler; level of triage organization; effects on health care utilization; triage resolution; patient safety; follow up ED visits; follow up hospitalization; mortality
2022	Henricson et al. 2022	Cross-sectional study	Sweden			x	x		Patient age; pathway to the ED (self-referred, followed by ambulance, referral from a general practitioner, telephone referral); reason for encounter; level of triage decision; follow up hospitalization
2015	Holt et al. 2015	ESTEEM, randomised controlled trial	United Kingdom		x				Patient age and gender; location (distance from practice); patient satisfaction
2017	Ebert et al. 2017	Randomized controlled trial	Denmark		x	x			Reason for encounter; probable diagnosis; urgency level; health problem duration (new or chronic); patient severity of condition; patient age and gender; civil status; ethnicity; patient satisfaction; patients perceptions about health; patient expectations; safety; contact time and date; triage response; waiting times; frequency of bypassing among callers
2019	Ebert et al. 2019	Descriptive study of a randomized intervention	Denmark			x			Patient age and gender; civil registration number; time and date of the call; waiting time; patient job status; patient education; ethnicity; whether or not patients used the EAB
2015	Elliot et al. 2015	Analysis of routinely collected NHS 24 data	United Kingdom	x		x	x		Patient age and gender; reason for encounter; duration of symptoms; call time and date; triage response; number of calls (per patient); location (patient residence area)
2016	Ernesäter et al. 2016	Mixed-methods	Sweden	x		x			Call-handler communication skills; total of closed medical questions; total of open medical questions; counsels medical/therapeutic; asks for callers opinion; asks for understanding paraphrase; checks for understanding
2017	Gamst-Jensen et al. 2017	Mixed-methods	Denmark		x	x	x		Patient age and gender; frequency of calls to telephone triage; caller relationship to patient; reason for encounter; accuracy of triage decision; RICE rating (Conclusion and Evaluation); ICD-10 diagnosis
2018	Gamst-Jensen et al. 2018	Mixed-methods	Denmark		x	x	x		Patient age and gender; triage outcome, triage response; DOW index 1-5; duration of symptoms; reason for encounter
2019	Gamst-Jensen et al.2019	Prospective cohort study	Denmark			x	x		Patient age and gender; caller relationship to patient; reason for encounter; co-morbidity; DOW index 1-5; self-rated health; triage response; ICD-10 diagnose
2020	Gamst-Jensen et al. 2020	Prospective cohort study	Denmark			x	x	x	Patient age; DOW index 1- 5; reason for encounter; triage response; hospitalization, caller relationship to patient; co-morbidity
2021	Gamst-Jensen et al. 2021	Prospective cohort study	Denmark		x		x	x	Patient age and gender; patient educational level; income of household; triage response; follow up hospitalization (24h within 48h after the call); 30-day mortality
2018	Gibson et al. 2018	Observational cohort study	Australia		x	x	x		Patient age and gender; caller relationship to patient; call time; calls in past 6 months, reason for encounter; remoteness; profession of call handler
2019	Graversen et al. 2019	Mixed-method (survey-based Delphi & literature review)	Denmark		x	x	x		Patient's experience; quality of communication; patient satisfaction; safety; health related quality
2020	Graversen et al. 2020	Quasi-experimental cross-sectional study	Denmark		x	x	x		Patient age and gender; caller frequency; profession of the call-handler; accuracy of the triage; under triaged patients; over triaged patients; optimally triaged; communication quality; time of the call; length of call
2020	Graversen et al. 2020	Quasi- experimental cross- sectional study	Denmark	x	x	x	x		Patient age and gender; accuracy of the triage; under triaged patients; over triaged patients; call day (of week); profession of the call-handler; call duration; reason for encounter; identifying life threatening sings; development of patient symptoms; patient medical history; patient medications; type of follow up advices
2023	Graversen et al. 2023	Quasi- experimental cross- sectional study	Denmark		x	x	x		Accuracy of the triage; under triaged patients; over triaged patients; optimally triaged patients, reason for encounter, type of current medical problem (high- risk calls); time of the call, date of the call; age and sex of the patient; profession of the call-handler; patient's experience; quality of communication; patient satisfaction; safety; health related quality
2017	Griffin et al. 2017	Mixed-methods	New Zealand				x	x	Patient age and gender; ethnicity; location (address of residence); date of the call; time of the call; reason for encounter; triage response; compliance of advices; follow up ED visits (within 24 h after initial call)
2020	Gustafsson & Eriksson 2020	Literature review*	Sweden		x		x		Professional education; professional working experience; professional communication skills; professional attitude; professional listening skills; safety; efficiency; patient satisfaction
2020	Haraldseide et al. 2020	Cross-sectional study	Norway	x		x			Patient ager and gender; time of contact and time of the day); mode of contact; reason for encounter (ICPC-2), priority degree, first response initiated.
2016	Holt et al. 2016	Randomized controlled trial	United Kingdom	x				x	Duration of the telephone triage contact; start and ending time of the call; weekday of the call; profession of the call-handler; after triage contact type; patient age and gender
2016	Howell et al. 2016	A nonexperimental pre- and post intervention comparative design	USA	x		x		x	Call volumes (monthly); caller ZIP code; health insurance category of the caller; triage response; visit volume in ED
2016	Huibers et al. 2016	Prospective observational study	Denmark	x		x		x	Reason for encounter; problem severity (GP assessed); duration of health problem; time of the contact; day of contact; patient age and gender; triage response
2021	Kaboli et al. 2021	Retrospective observational comparative effectiveness study	United States	x		x		x	Patient age and gender; co-morbidity, score 12 (derived from diagnosis codes generated from inpatient and outpatient visits in the year prior to the call); urban/ rural residence, marital status; healthcare use (Inc. ED visits) prior 12 months; urgency of follow up care; symptom category; accuracy of triage decision; contact day and time ; follow up healthcare use (7 days since call); health prob…
2020	Katayama et al. 2020	Retrospective descriptive study	Japan	x		x	x	x	Patient age and gender; location; time and day of the call; reason for encounter; location (area); urgency of the symptoms; triage score; triage response; ED outcome; ICD-10 diagnosis, diagnosis at 21 days after hospitalization; outcome 21 day after hospitalization
2016	Knowles et al. 2016	Controlled before and after population survey	United Kingdom	x	x				Patient age and gender; ethnicity; use of emergency services; use of urgent care services; calls in medical helpline; patient satisfaction
2017	Lake et al. 2017	Systematic literature review*	Australia	x	x	x	x	x	Access; compliance; patient satisfaction; clinical outcomes; cost; health service utilization; safety; physician workload
2016	Li et al. 2016	Quantitative study based on computer-assisted telephone Interview surveys	Australia		x	x	x		Patient age and gender; caller relationship to patient; location; estimated severity (did know what to do, overestimated, under-estimated, accurately estimated); triage response; patient satisfaction, patient compliance
2017	Li et al. 2017	Retrospective cohort study	Australia	x		x			Patient age and gender; ethnicity; caller relationship to patient; time of the call; date of the call; call duration; triage response; patient outcome; number of calls (frequent users); volume of medication related calls; therapeutic classes of medications
2020	Lu et al. 2020	Case study (convenience sample)	United States	x		x		x	Patient age and gender; ethnicity; marital status; rurality; reason for encounter; urgency of follow up care; patients to whom recommended care within 24 h; level of follow up care (ED, Clinic, other); type of visit (telephone or video)
2016	McKenzie et al. 2016	A descriptive study	Australia				x		Reason for encounter; triage response; follow- up action (GP reported); follow- up action (patient reported);accuracy of triage decision, gender of professional; professional background; working experience as GP; weekly working time
2020	Morgan & Muskett 2020	Qualitative approach based on principles of conversation analysis	United Kingdom		x	x			Calls received by time points; call duration; reason for encounter; completing the pathways assessment, agreeing the outcome (compliance); professional, type of follow up care, communication skills
2020	Morreel et al. 2020	Observational real-time simulation	Belgium			x			Reason for encounter; urgency level; under triaged patients (assesses by physician);correctness of triage response; over triaged (assessed by physician)
2016	Moth et al. 2016	Cross-sectional study	Denmark			x			Patient age and gender; reason for encounter; severity and urgency of the symptoms; duration of symptoms; co-morbidity; triage response; probable diagnoses
2017	Mulcahy et al. 2017	Descriptive analysis	Ireland						Patient age; professional education; triage response; time of the call; date of the call
2017	Njeru et al. 2017	Retrospective cohort study	United States	x	x	x	x		Patient age; ethnicity; caller relationship to patient; call volume; call duration; number of calls; reason for encounter; utilization (number of office visits to primary care clinics); triage response; patient agreement for advices; patient compliance
2017	Nørøxe et al. 2017	Cross-sectional survey	Denmark	x		x	x		Patient age and gender; time of contact; time in relation to own GP’s regular office hours; reason for encounter; symptom characteristics; duration of symptoms; co-morbidity (patient chronic disease condition); severity of symptoms (GP assessed); type of follow up care
2019	Ostermann et al. 2019	An economic evaluation	Austria					x	Costs (private and public costs); costs (running costs of service); follow up advice type; level of follow up care
2023	Rebolho & Raupp 2023	An economic evaluation	Brazil					x	Direct costs per consultation, costs of implementation and maintenance, avoided costs, patient compliance, after triage contact type, cost per call
2020	Roivainen et al. 2020	Prospective observational study	Finland	x		x		x	Patient age and gender; time of the call; call processing time; reason for encounter (ICPC-2); follow up advice type; level of follow up care
2021	Schoenmakers et al.2021	Retrospective and cross sectional design	Belgium			x			Time and date of the call; number of calls (arrival calls in period); triage response (level of care); rate of under triaged; rate of over triaged; reason for encounter; professional education; professional competence
2019	Sen et al. 2019	Prospective observational study	United Kingdom	x		x			Professional education; triage response; call volumes (monthly); compliance; call handling time; consultation time; total time (incl. consultations); stack time (difference between total time of call and consultation time)
2020	Sexton et al. 2021	Systematic literature review*	United Kingdom				x		Patient experience; follow up health service use; mortality; hospitalization (N); hospitalization (duration); hospitalization (type)
2020	Siddiqui et al. 2020	Quantitative retrospective data linkage study	Australia	x	x	x	x		Access to care; compliance; response to instructions; patient satisfaction; cost; safety; physician workload; care outcome
2016	Smits et al. 2016	Cross-sectional observational study	Netherland			x			Professional age; professional gender; professional working hours/week; professional working experience; professional highest education; professional triage training; professional triage tool usage; professional meetings with other professionals; practice size; practice location; triage response
2017	Smits et al. 2017	Convenience sample study	Netherland	x		x			Patient age and gender; reason for encounter; urgency level; call duration; type of medical problem; development of medical problem; agreement of advices; calls per triagists; prematurely terminated calls, call back contacts, administrative contacts; professional education; professional age; professional working experience; type of the asked questions; Selects (in the triage system) the appropria…
2019	Smits et al. 2019	Cross-sectional observational study	Belgium et Netherland			x			Patient age and gender; contact type; reason for encounter (ICPC-2)
2020	Søvsø et al. 2020	Population-based observational cohort study	Denmark	x					Patient age and gender; ethnicity; family type; patient education level; patient income; socioeconomic classification in relation to health care utilization; health care utilization; location (resident area); contacts ratio (EMS or OOH-PC)
2018	Thilsted et al. 2018	Mixed methods	Denmark			x	x		Patient age and gender; caller relationship to patient; time of the call; date of the call; DOW index 1-5; duration of symptoms; cause of symptoms (possible); consequence of symptoms
2017	Tran et al. 2017	Observational follow-up study	Australia			x	x		Patient age and gender; patient working status; caller relationship to patient; call time; patient satisfaction; reason for encounter; triage response; number of calls per patient; healthcare service usage; compliance of triage decision; number of healthy behaviors; psychological distress; number of medications taken
2018	Tranberg et al. 2018	Cross-sectional study	Denmark	x	x	x	x		Patient age and gender; location (resident area); patient employment status; self-perceived health; co-morbidity; waiting times (patient reported); patient satisfaction; professional age and gender; professional assessed severity of contact
2018	Wallace et al. 2018	Retrospective cohort study	Ireland		x		x		Profession of call handler; triage response; patient complains rate; type of patient complains; patient age and gender; complainant; staff member complaint relates to
2016	Varley et al. 2016	ESTEEEM trial based on cluster RCT	United Kingdom	x		x			Patient age and gender; ethnicity; professional education; professional working experience; contact types; triage response; after triage contact type; practice location, size and practice-level deprivation
2015	Warren et al. 2015	Cluster randomized controlled trial	United Kingdom	x	x				Patient age and gender; ethnicity; assess (ease of getting help and advices); patient satisfaction; convenience of care; long-standing health conditions
2019	Vilstrup et al.2019	Observational study	Denmark	x	x	x			Length of the call; reason for encounter; question types; spontaneous talking time; speaking time of the triagist; speaking time of the patient; professional: response to negative affect; consulted physician; number of asked questions; call handlers age and gender; communication quality
2019	Zinger et al. 2019	Retrospective cohort study	Denmark	x	x	x	x		Patient age and gender; reason for encounter; triage response; time of the call, waiting time; consultation time and profession of the call-handler; patient satisfaction
						*The literature reviews are excluded from the study results.
